# Supplementary material for: Organ-Specific and Mixed Responses to Pembrolizumab in Patients with Unresectable or Metastatic Urothelial Carcinoma: A Multicenter Retrospective Study
Source: Cancers (Basel). 2022 Mar 29;14(7):1735. doi: 10.3390/cancers14071735 (PMC8997142; doi:10.3390/cancers14071735)
Supplement: Supplementary file 1 [file cancers-14-01735-s001.zip]

Archive with 1 entries (1 files):
- cancers-1661821-supplementary.pdf
